# Supplementary material for: Deciphering the Novel Role of AtMIN7 in Cuticle Formation and Defense against the Bacterial Pathogen Infection
Source: Int J Mol Sci. 2020 Aug 3;21(15):5547. doi: 10.3390/ijms21155547 (PMC7432873; doi:10.3390/ijms21155547)
Supplement: Supplementary file 1 [file ijms-21-05547-s001.zip]

Archive with 3 entries (2 files):
- MIN7 Supplemental Material IJMS 08022020/
- MIN7 Supplemental Material IJMS 08022020/MIN7 Supplemental Material Intl.J.Mol.Sci 07152020 .docx
- MIN7 Supplemental Material IJMS 08022020/Supplemental Table S1. Excel form of genes whose transcript abundance is down-regulated in atmin7 leaves compared to WT Col-0 plants. 07152020.xlsx
