# Supplementary material for: Deciphering the Novel Role of AtMIN7 in Cuticle Formation and Defense against the Bacterial Pathogen Infection
Source: Int J Mol Sci. 2020 Aug 3;21(15):5547. doi: 10.3390/ijms21155547 (PMC7432873; doi:10.3390/ijms21155547)
Supplement: Supplementary file 1 [file ijms-21-05547-s001.zip › MIN7 Supplemental Material IJMS 08022020/Supplemental Table S1. Excel form of genes whose transcript abundance is down-regulated in atmin7 leaves compared to WT Col-0 plants. 07152020.xlsx]

## Sheet: Sheet1
Min7 vs Col down-regulated
Genes whose transcript abundance is down-regulated in atmin7 leaves compared to WT Col-0 plants by imposing the stringent cut-off criteria (P-value of <0.05 and |log2 fold change (FC)|≥ 2)
Gene	logFC	PValue
AT5G09520	-7.78976	0.000200205
AT5G13900	-7.44111	0.000800333
AT4G03540	-7.26118	0.00134956
AT1G69880	-6.69059	0.00149222
AT5G42800	-6	0.00106844
AT2G39310	-5.88707	0.00018486
AT5G07475	-5.76121	0.00769103
AT3G50400	-5.67559	0.000191865
AT5G40790	-5.51864	0.00962784
AT5G59310	-5.44598	1.37438e-06
AT3G22840	-5.11544	7.50751e-06
AT4G22880	-5.08913	0.000500367
AT5G46610	-5.08019	0.0275786
AT3G21890	-5.0687	0.0202595
AT5G08250	-5.0687	0.0202595
AT1G55990	-5.0263	0.000235388
AT1G54540	-4.94551	0.000124091
AT1G22120	-4.89198	0.0315668
AT1G22440	-4.89198	0.0315668
AT5G47600	-4.88796	0.0255128
AT4G08570	-4.88395	0.0250176
AT2G07215	-4.87592	0.0431787
AT5G13930	-4.72731	5.5137e-05
AT5G06090	-4.67586	0.0376534
AT1G66380	-4.67163	0.033015
AT5G36960	-4.67163	0.033015
AT5G54020	-4.67163	0.033015
AT5G63600	-4.6674	0.0363632
AT5G37990	-4.66318	0.0498256
AT5G59320	-4.61851	2.0899e-06
AT2G40370	-4.55909	0.000603231
AT1G05450	-4.50832	0.00194314
AT5G17220	-4.45275	0.00457661
AT5G52390	-4.43941	9.79746e-07
AT1G18350	-4.41759	0.0468455
AT1G24000	-4.41759	0.0468455
AT1G57780	-4.41759	0.0468455
AT4G28110	-4.41759	0.0468455
AT5G54230	-4.41759	0.0468455
AT4G36610	-4.31814	0.00118155
AT3G22620	-4.27197	4.01283e-06
AT5G24090	-4.20722	0.0107582
AT3G29590	-4.18218	0.00309042
AT5G18840	-4.16076	0.00248592
AT5G54060	-3.9999	0.00715125
AT4G23520	-3.9095	0.0141867
AT4G29270	-3.89612	0.0094074
AT5G39520	-3.85026	0.000470173
AT1G34440	-3.84955	7.33414e-06
AT3G11430	-3.80079	0.00694378
AT2G41800	-3.78	3.36781e-05
AT1G68240	-3.77494	0.0108733
AT3G08860	-3.73432	2.36833e-06
AT2G47550	-3.73017	0.00129754
AT3G49580	-3.71271	0.000171281
AT2G23000	-3.70175	5.42347e-06
AT3G49155	-3.65687	0.0138539
AT2G38380	-3.55148	0.00124716
AT5G53320	-3.52807	0.0165531
AT2G48130	-3.4989	0.00171891
AT2G22510	-3.48899	0.0109469
AT2G41810	-3.43425	0.000118759
AT4G23680	-3.42695	4.70926e-06
AT3G20370	-3.41399	0.0118628
AT3G02885	-3.41193	2.78592e-05
AT3G52790	-3.37444	0.0254929
AT3G16430	-3.32412	0.017863
AT3G10185	-3.23575	0.00484904
AT3G12203	-3.21609	0.0343801
AT3G59850	-3.21092	0.0328029
AT4G33610	-3.19681	0.0116406
AT3G08770	-3.18906	0.00222694
AT3G51240	-3.18618	3.89034e-07
AT2G48140	-3.17668	0.00487589
AT2G38530	-3.12081	0.000169931
AT5G53710	-3.11743	0.0131146
AT3G44510	-3.1028	0.0268013
AT5G07990	-3.0951	1.27095e-05
AT1G73330	-3.06735	5.89317e-06
AT4G17280	-3.04234	0.00111703
AT2G32020	-3.03967	0.00225125
AT4G13420	-3.02772	0.0458938
AT4G38410	-3.022	0.00142391
AT3G22600	-3.02011	7.55472e-05
AT5G05340	-3.01528	7.21061e-06
AT2G23540	-2.99895	0.0242144
AT4G25433	-2.99726	0.0277826
AT3G16450	-2.99595	0.000212816
AT4G07940	-2.98401	0.00863311
AT5G05270	-2.95146	1.36243e-06
AT2G47844	-2.93433	0.00724307
AT1G08310	-2.90323	0.0252243
AT5G61890	-2.88728	0.000166995
AT2G19970	-2.88673	0.00659873
AT5G57785	-2.88276	0.000320468
AT3G18550	-2.88161	0.0229782
AT5G24080	-2.8553	0.000286503
AT3G27660	-2.84295	0.00970308
AT2G21820	-2.8376	0.000212477
AT4G23990	-2.83534	3.49538e-05
AT4G35640	-2.83149	1.98458e-06
AT2G47770	-2.829	3.93177e-05
AT3G61250	-2.80135	0.00760672
AT1G03820	-2.77891	8.72053e-05
AT3G09260	-2.77771	7.94095e-07
AT5G03545	-2.76688	0.0017621
AT4G20820	-2.76585	1.8505e-06
AT3G04070	-2.76456	0.00720495
AT5G51950	-2.7605	0.0145188
AT2G20825	-2.74571	0.0287892
AT5G56100	-2.73018	4.45778e-06
AT2G21100	-2.72846	0.0133651
AT2G36750	-2.72136	0.000615851
AT5G41040	-2.7039	0.00065418
AT4G29340	-2.69072	0.0460297
AT4G16620	-2.68839	0.00672912
AT3G49570	-2.67807	3.27035e-05
AT3G55240	-2.67057	5.89638e-06
AT4G14090	-2.63402	2.06651e-05
AT5G26270	-2.61543	0.00640446
AT4G39320	-2.59231	1.8433e-05
AT4G03500	-2.58997	0.00135999
AT2G13463	-2.58863	0.0418615
AT4G24130	-2.57356	1.1286e-05
AT3G27410	-2.52239	0.00600543
AT1G34060	-2.51593	7.4336e-05
AT2G35343	-2.50708	0.01111
AT5G09530	-2.5013	0.000729899
AT2G37870	-2.49991	5.41828e-05
AT1G53541	-2.48939	0.0416815
AT4G17920	-2.48088	0.038757
AT5G04950	-2.46088	3.01743e-06
AT4G30290	-2.44621	0.00111479
AT3G03260	-2.41393	0.0199759
AT1G24580	-2.40183	0.00449628
AT4G38870	-2.39155	0.0150168
AT5G50360	-2.37859	0.0358693
AT5G02580	-2.37152	0.0407577
AT3G26235	-2.35791	0.00295802
AT4G01060	-2.35538	0.0047794
AT3G27400	-2.35192	0.000812955
AT1G32780	-2.34156	0.0391807
AT5G46830	-2.33796	0.00690817
AT3G30720	-2.32573	1.03071e-05
AT1G71890	-2.31169	0.0348873
AT4G12500	-2.30569	0.00294902
AT5G01300	-2.30116	0.0425947
AT4G18360	-2.30008	0.00123643
AT1G56650	-2.29468	0.0027925
AT3G09270	-2.2908	0.00338893
AT4G37150	-2.27166	0.0029587
AT2G27420	-2.27131	0.0446015
AT2G29090	-2.26993	0.000579644
AT2G23030	-2.26065	0.00243245
AT4G12490	-2.24474	0.00295994
AT2G01610	-2.24434	7.78129e-05
AT2G37130	-2.24269	1.3734e-06
AT4G00305	-2.23902	0.0428542
AT1G61255	-2.23414	0.000340422
AT1G63710	-2.2308	0.0374982
AT5G50820	-2.22626	0.0135625
AT1G73870	-2.22301	2.1193e-05
AT1G69480	-2.22182	0.0375921
AT4G01430	-2.20568	0.0314726
AT5G01880	-2.20088	0.00015682
AT1G02820	-2.18764	0.00100503
AT2G21320	-2.18199	0.000122584
AT5G06720	-2.1803	7.61759e-05
AT2G47485	-2.17406	0.000318718
AT1G70640	-2.16618	0.000313489
AT5G25110	-2.15926	0.000523109
AT1G02340	-2.15473	0.000374921
AT4G24000	-2.15399	0.0011718
AT2G44910	-2.14614	0.00541824
AT1G63650	-2.14054	0.0271171
AT2G26290	-2.14039	0.0473123
AT5G13580	-2.13343	0.0179316
AT3G14060	-2.13077	0.00241628
AT5G44574	-2.13003	0.00997806
AT5G06510	-2.11979	0.000132193
AT1G65870	-2.11444	0.0015905
AT4G28040	-2.10764	0.000779377
AT1G01070	-2.10093	0.00014589
AT5G65320	-2.09738	0.0353761
AT2G32540	-2.09567	1.89506e-06
AT2G13430	-2.09215	0.00216525
AT5G24150	-2.07967	4.07043e-05
AT1G71150	-2.05866	0.0330272
AT1G61810	-2.05506	0.00824012
AT2G37880	-2.05121	0.0445366
AT1G09240	-2.05089	0.00436357
AT3G22961	-2.03964	0.0033531
AT4G16240	-2.02189	0.0128699
AT4G31330	-2.02015	0.00242256
AT4G10380	-2.01349	0.000406361
AT3G29035	-2.00921	0.00675661
AT3G21420	-2.00796	0.00167265
AT3G44990	-2.00538	0.000412888
